# Supplementary material for: Dataset for the assessment of metallic pollution in the Saint-Charles River sediments (Québec City, QC, Canada)
Source: Data Brief. 2019 Jul 15;26:104256. doi: 10.1016/j.dib.2019.104256 (PMC6731351; doi:10.1016/j.dib.2019.104256)
Supplement: Supplementary file 2 [file mmc2.xlsx]

## Sheet: Feuil1
SAMPLES	ENRICHMENT FACTOR (EF)														GEOACCUMULATION INDEX (Igeo)
ID	Ag	As	Cd	Co	Cr	Cu	Mn	Mo	Ni	Pb	Sn	V	Zn	Hg	Ag	As	Cd	Co	Cr	Cu	Mn	Mo	Ni	Pb	Sn	V	Zn	Hg	MPI
JAU	n.a.	6.40311	n.a.	0.731435	1.17425	n.a.	1.75421	n.a.	1.2386	7.03239	n.a.	0.833292	1.21391	0.175372	n.a.	-0.368409	n.a.	-3.49838	-2.81544	n.a.	-2.23636	n.a.	-2.73847	-0.233166	n.a.	-3.31029	-2.76752	-5.55869	0,25*
NEL	n.a.	n.a.	n.a.	0.557789	0.410738	n.a.	1.44588	n.a.	0.472869	5.70676	n.a.	0.570668	0.937658	0.217244	n.a.	n.a.	n.a.	-3.63043	-4.07193	n.a.	-2.25627	n.a.	-3.86871	-0.275551	n.a.	-3.5975	-2.88109	-4.99084	0,22*
LOR	n.a.	n.a.	n.a.	0.685062	1.57584	3.26772	1.51085	n.a.	1.62851	2.97601	n.a.	0.896138	0.629592	0.323077	n.a.	n.a.	n.a.	-3.05504	-1.85323	-0.801061	-1.91398	n.a.	-1.80579	-0.935965	n.a.	-2.66755	-3.17686	-4.1394	0,29*
BER	n.a.	n.a.	0.593594	0.611414	2.411	1.1561	1.88001	n.a.	2.34811	4.50456	n.a.	0.910359	0.922223	0.351538	n.a.	n.a.	-3.22714	-3.18447	-1.20506	-2.26543	-1.56395	n.a.	-1.24319	-0.303306	n.a.	-2.61018	-2.5915	-3.98294	0,27*
CAR	n.a.	n.a.	0.308091	0.782351	2.33754	6.78892	1.97514	n.a.	2.97662	3.76861	n.a.	0.950888	0.867996	0.34318	n.a.	n.a.	-4.57242	-3.22796	-1.64885	-0.110663	-1.89189	n.a.	-1.30017	-0.959812	n.a.	-2.9465	-3.07809	-4.41681	0,25*
BER16-A	n.a.	n.a.	0.803383	n.a.	2.31358	1.87888	2.01623	n.a.	2.08615	6.40657	n.a.	1.12576	1.00894	0.643118	n.a.	n.a.	-3.37085	n.a.	-1.84488	-2.14513	-2.04334	n.a.	-1.99416	-0.375456	n.a.	-2.88411	-3.04217	-3.69185	0,27*
BER16-B	n.a.	1.46743	n.a.	0.861513	2.46684	1.42167	1.58072	n.a.	2.25128	2.42274	n.a.	1.14516	0.799008	0.318461	n.a.	-1.19464	n.a.	-1.96299	-0.445275	-1.24035	-1.08736	n.a.	-0.577191	-0.471297	n.a.	-1.55238	-2.07166	-3.39875	0,41*
BER16-C	n.a.	n.a.	n.a.	0.80799	1.8293	0.713084	1.51274	n.a.	1.63606	4.27179	n.a.	0.922482	0.744564	0.261681	n.a.	n.a.	n.a.	-2.59926	-1.42038	-2.77953	-1.69451	n.a.	-1.58144	-0.196832	n.a.	-2.40808	-2.7172	-4.22579	0,30*
VER	n.a.	1.65513	n.a.	1.02254	2.23756	1.73941	2.1448	n.a.	2.37363	2.99005	n.a.	1.22132	0.903639	0.250659	n.a.	-1.17528	n.a.	-1.87006	-0.740291	-1.10362	-0.801376	n.a.	-0.655122	-0.322051	n.a.	-1.61378	-2.0484	-3.89842	0,40*
RSC16-01_A	n.a.	n.a.	0.530672	0.570679	1.10086	0.574081	1.46143	n.a.	0.91614	3.28638	n.a.	0.832004	0.513793	0.595231	n.a.	n.a.	-2.94172	-2.83686	-1.88898	-2.82828	-1.48023	n.a.	-2.15397	-0.31111	n.a.	-2.29295	-2.98835	-2.77609	0,27*
RSC16-01_B	n.a.	n.a.	n.a.	0.800603	3.15759	1.02014	1.21035	n.a.	1.54383	3.93491	n.a.	1.17671	0.644479	0.489231	n.a.	n.a.	n.a.	-2.84282	-0.863156	-2.49321	-2.24656	n.a.	-1.89547	-0.54565	n.a.	-2.28722	-3.15578	-3.55339	0,30*
RSC16-01_C	n.a.	1.5553	0.192732	0.641027	0.685633	0.408624	1.68537	n.a.	0.76078	2.25149	n.a.	0.605128	0.354283	0.334617	n.a.	-0.965824	-3.97835	-2.24456	-2.14751	-2.89417	-0.849954	n.a.	-1.99746	-0.43214	n.a.	-2.3277	-3.10004	-3.18243	0,25*
DRA	n.a.	n.a.	0.21857	0.685304	0.787714	0.677109	0.991895	n.a.	0.617101	1.04359	n.a.	0.602877	0.446926	0.200817	n.a.	n.a.	-2.73192	-1.08327	-0.882339	-1.10062	-0.549823	n.a.	-1.2345	-0.476534	n.a.	-1.26815	-1.69997	-2.85413	0,41*
RSC16-02_A	n.a.	n.a.	n.a.	0.738598	1.85923	2.99658	2.47236	n.a.	2.164	3.92987	n.a.	1.19696	0.893962	0.425331	n.a.	n.a.	n.a.	-2.55617	-1.22432	-0.535717	-0.813143	n.a.	-1.00533	-0.144552	n.a.	-1.85965	-2.28075	-3.35237	0,40*
RSC16-02_B	56.2015	1.39039	2.29339	1.04018	2.79498	7.19178	1.75032	0.624358	2.55043	15.8442	2.32475	1.40604	2.12252	5.40866	5.14241	-0.194642	0.527351	-0.6133	0.812706	2.17622	0.137491	-1.34969	0.680607	3.31575	0.546947	-0.17849	0.415648	1.76514	1.75911
RSC16-02_C	67.7981	1.64082	1.68522	1.06293	2.21822	4.31092	1.3243	0.709525	2.00653	10.9931	1.76802	1.18875	1.83265	2.79631	5.41425	0.0454916	0.084011	-0.580879	0.480478	1.43907	-0.2637	-1.164	0.335779	2.7896	0.153209	-0.419483	0.205005	0.8146	1.45377
RSC16-03_A	n.a.	n.a.	n.a.	0.791501	1.67331	1.08174	1.74002	n.a.	1.67397	4.08143	n.a.	1.10479	0.881698	0.406791	n.a.	n.a.	n.a.	-2.50329	-1.42325	-2.0526	-1.36685	n.a.	-1.42268	-0.136878	n.a.	-2.02219	-2.3476	-3.46359	0,35*
RSC16-03_B	n.a.	n.a.	0.94191	0.969695	1.40057	1.02966	1.05654	n.a.	1.28267	4.05105	n.a.	0.846886	0.635855	0.52434	n.a.	n.a.	-1.51837	-1.47643	-0.946023	-1.38987	-1.35269	n.a.	-1.07289	0.586261	n.a.	-1.67179	-2.08527	-2.36346	0,42*
RSC16-03_C	84.1994	1.15724	1.93512	1.09947	2.71403	8.55121	1.60474	0.461923	2.60521	14.6411	3.22489	1.40316	2.14927	5.16829	5.65698	-0.528066	0.213666	-0.601948	0.701675	2.35737	-0.0564204	-1.85303	0.642639	3.1332	0.950489	-0.250076	0.365087	1.63093	1.68898
RSC16-04_A	n.a.	n.a.	1.01823	1.17168	1.6226	0.77911	2.59363	n.a.	2.01399	7.12139	n.a.	1.15739	1.17272	0.79437	n.a.	n.a.	-3.10385	-2.90134	-2.43161	-3.49002	-1.75495	n.a.	-2.11986	-0.297761	n.a.	-2.91904	-2.90007	-3.46204	0,23*
RSC16-04_B	n.a.	n.a.	1.07078	0.881439	1.60359	1.01284	1.45701	n.a.	1.84616	3.71809	n.a.	1.16704	1.86525	0.420122	n.a.	n.a.	-2.04422	-2.32495	-1.46157	-2.12447	-1.59987	n.a.	-1.25835	-0.248317	n.a.	-1.92003	-1.24351	-3.394	0,34*
RSC16-04_C	30.6248	1.13646	1.36706	1.02721	2.66527	6.85803	1.63895	0.680438	2.3689	9.68739	1.39346	1.30172	1.54698	4.46841	4.27056	-0.481524	-0.214993	-0.627329	0.748217	2.11173	0.0467057	-1.22153	0.578151	2.61004	-0.187393	-0.285644	-0.0366084	1.4937	1.41616
LAI	n.a.	n.a.	1.10936	0.98906	2.25385	4.74621	1.17694	n.a.	2.32519	1.56393	n.a.	1.03929	1.14199	0.597041	n.a.	n.a.	-1.08251	-1.24811	-0.059854	1.01453	-0.997199	n.a.	-0.0148918	-0.58707	n.a.	-1.17664	-1.04069	-1.97634	0,57*
RSC16-05_A	n.a.	n.a.	0.628112	0.852658	2.57052	1.58814	2.01469	n.a.	2.47765	7.1438	n.a.	1.28818	1.20507	0.876725	n.a.	n.a.	-3.86873	-3.42778	-1.83576	-2.53048	-2.18726	n.a.	-1.88885	-0.361127	n.a.	-2.83249	-2.92871	-3.38762	0,23*
RSC16-05_B	n.a.	n.a.	0.736344	n.a.	2.25345	1.47339	1.59211	n.a.	2.53913	13.3698	n.a.	1.1491	1.91805	1.32763	n.a.	n.a.	-4.28092	n.a.	-2.66723	-3.28023	-3.16842	n.a.	-2.49503	-0.0984608	n.a.	-3.63886	-2.89973	-3.43051	0,22*
RSC16-05_C	n.a.	2.68568	n.a.	1.02275	1.76802	1.41122	1.55445	n.a.	2.41842	3.95211	n.a.	1.07496	1.00647	0.496029	n.a.	-0.76024	n.a.	-2.15307	-1.36339	-1.68859	-1.54912	n.a.	-0.911462	-0.202904	n.a.	-2.08125	-2.17623	-3.19703	0,37*
RSC16-06_A	n.a.	n.a.	0.414222	0.845788	1.49717	0.628755	1.90039	n.a.	1.46212	3.14696	n.a.	0.967879	0.709523	0.353298	n.a.	n.a.	-2.94998	-1.92009	-1.09622	-2.34789	-0.752163	n.a.	-1.1304	-0.024502	n.a.	-1.72556	-2.17354	-3.1795	0,35*
RSC16-06_B	30.5841	n.a.	1.31395	1.20682	3.05754	6.67808	1.62096	0.566278	2.62861	6.67598	2.1085	1.35561	1.69574	4.01655	4.19131	n.a.	-0.349478	-0.472185	0.868979	1.99604	-0.0465479	-1.56381	0.650907	1.99559	0.332823	-0.304449	0.018518	1.26256	1,36*
RSC16-06_C	25.492	1.77372	1.41573	1.15393	3.6229	7.2814	1.33175	0.589995	2.66202	6.79055	n.a.	1.35642	1.91592	3.95407	4.04648	0.201286	-0.123948	-0.418935	1.23165	2.23872	-0.21217	-1.38672	0.787029	2.13804	n.a.	-0.185686	0.312544	1.35785	1,46*
RSC16-07_A	n.a.	n.a.	n.a.	1.17641	2.43959	1.1359	2.41255	n.a.	2.4254	4.67911	n.a.	1.42781	1.25121	0.457645	n.a.	n.a.	n.a.	-1.85742	-0.805171	-1.90798	-0.821253	n.a.	-0.81359	0.134424	n.a.	-1.578	-1.76848	-3.21951	0,42*
RSC16-07_B	44.6017	n.a.	1.26381	1.17285	3.13746	7.243	1.58066	0.715713	2.94404	5.84149	1.47595	1.36566	2.03714	3.02385	4.66732	n.a.	-0.473923	-0.581694	0.837887	2.04488	-0.151181	-1.29426	0.746091	1.73463	-0.250066	-0.362112	0.214838	0.784679	1,32*
RSC16-07_C	54.3717	1.26105	1.85592	1.29781	3.64125	8.16901	1.33813	0.755037	3.04919	6.78914	2.1085	1.47193	2.10577	4.85938	5.00901	-0.421151	0.136356	-0.3797	1.10866	2.27438	-0.335564	-1.16116	0.852648	2.00745	0.320439	-0.19807	0.318571	1.525	1.58326
RSC16-08_A	n.a.	n.a.	0.388395	1.29275	2.3874	1.13145	2.099	n.a.	2.62057	7.20225	n.a.	1.21637	1.22581	1.25224	n.a.	n.a.	-4.13133	-2.39648	-1.51149	-2.58876	-1.69722	n.a.	-1.37704	0.0815221	n.a.	-2.48434	-2.47319	-2.44241	0,29*
RSC16-08_B	n.a.	n.a.	0.474928	1.19584	2.31076	5.99315	1.97834	0.346865	2.66635	3.49321	n.a.	1.24748	1.52484	1.29231	n.a.	n.a.	-2.01936	-0.687113	0.26323	1.63818	0.0391493	-2.47269	0.46973	0.859417	n.a.	-0.626116	-0.336477	-0.575184	0,71*
RSC16-08_C	n.a.	n.a.	0.928194	1.06416	2.47095	5.08642	1.7644	n.a.	2.24655	3.28235	n.a.	1.08843	1.37652	0.981173	n.a.	n.a.	-1.58827	-1.39106	-0.175706	0.865878	-0.661596	n.a.	-0.313061	0.23396	n.a.	-1.35852	-1.01975	-1.50819	0,58*
FLE	n.a.	n.a.	0.567205	1.19209	2.423	5.86427	2.20155	n.a.	2.60901	2.01423	n.a.	1.23206	1.52954	1.57947	n.a.	n.a.	-1.69561	-0.624056	0.399241	1.6744	0.260967	n.a.	0.505951	0.132676	n.a.	-0.576476	-0.264456	-0.218116	0,80*
FLE17-A	5.82511	0.609023	0.542265	0.745079	0.892733	3.48849	1.06593	0.287464	0.884247	2.48548	1.29586	0.663268	0.678879	0.94366	1.97745	-1.28027	-1.44777	-0.989372	-0.728538	1.23776	-0.472731	-2.36338	-0.742317	0.748689	-0.190928	-1.15718	-1.12361	-0.648498	0.641808
FLE17-B	40.439	1.48475	6.64714	1.04358	4.55398	13.6934	1.05119	0.68913	2.39912	14.9024	8.81612	1.29111	6.07483	5.40754	4.68231	-0.0851407	2.07737	-0.593816	1.53177	3.12005	-0.583334	-1.19251	0.607142	3.24211	2.48478	-0.28675	1.94748	1.77961	2.31507
FLE17-C	17.3628	1.11272	1.19783	0.940003	1.93772	5.16403	1.37301	0.448212	1.6721	2.9061	3.49768	0.919917	1.26526	2.53975	3.11408	-0.849757	-0.74343	-1.09311	-0.0494945	1.36465	-0.546512	-2.1616	-0.262194	0.535232	0.802548	-1.12428	-0.664413	0.340834	0.857132
	EF														Igeo														MPI
	Level	Value	Enrichment												Class	Value	Contamination												Class	Polluted
	I	< 1	none												0	< 0	none												< 0	No
	II	1 - 3	minor												1	0 - 1	none to moderate												> 1	Yes
	III	3 - 5	moderate												2	1 - 2	moderate
	IV	5 - 10	moderatly severe												3	2 - 3	moderate to strong
	V	10 - 25	severe												4	3 - 4	strong
	VI	25 - 50	very severe												5	4 - 5	strong to extreme
	VII	> 50	extremely severe												6	> 5	extreme
