# Supplementary material for: Dataset for the assessment of metallic pollution in the Saint-Charles River sediments (Québec City, QC, Canada)
Source: Data Brief. 2019 Jul 15;26:104256. doi: 10.1016/j.dib.2019.104256 (PMC6731351; doi:10.1016/j.dib.2019.104256)
Supplement: Supplementary file 3 [file mmc3.xlsx]

## Sheet: Feuil1
RSC17			ENRICHMENT FACTOR (EF)														GEOACCUMULATION INDEX (Igeo)
ID	Depth (cm)	Age AD	Ag	As	Cd	Co	Cr	Cu	Mn	Mo	Ni	Pb	Sn	V	Zn	Hg	Ag	As	Cd	Co	Cr	Cu	Mn	Mo	Ni	Pb	Sn	V	Zn	Hg	MPI
RSC16-09_A	2	2017	8.73049	0.429	0.0812796	0.769389	0.976684	1.55626	1.1012	0.252078	0.960592	1.32776	1.15135	0.673585	0.532568	0.238376	2.89921	-1.44781	-3.84782	-0.605071	-0.260892	0.411226	-0.0877786	-2.21492	-0.28486	0.182141	-0.0235234	-0.796923	-1.13582	-2.29554	0.571946
RSC16-09_B	24	2015.5	7.77457	0.498102	0.0846129	0.795733	0.986818	1.06724	1.10581	0.227982	1.00572	1.80567	3.72919	0.700208	0.532813	0.239175	2.29541	-1.66884	-4.22633	-0.992996	-0.682497	-0.569465	-0.518252	-2.79636	-0.655118	0.189181	1.23551	-1.1775	-1.57165	-2.72722	0.460951
RSC16-09_C	55	2013.3	10.6418	1.05867	0.555991	0.984221	2.21336	5.11812	2.27633	0.595852	2.52218	2.90571	1.66972	1.10476	1.40916	1.03125	2.77636	-0.553049	-1.48217	-0.658249	0.510934	1.72031	0.551408	-1.38228	0.699371	0.903586	0.104308	-0.491573	-0.140468	-0.590902	1.00952
RSC16-09_D	75	2012	11.3827	0.871177	0.486991	0.966838	1.7905	3.37406	1.55039	0.544572	2.05927	2.55493	1.85979	0.988781	1.17657	1.15522	2.81446	-0.893271	-1.73234	-0.742962	0.146056	1.06018	-0.0616818	-1.57111	0.347826	0.658976	0.200827	-0.710586	-0.459722	-0.486142	0.853234
RSC17-03_A	133.5	2008.1	7.4816	0.688855	0.141033	0.882972	1.30038	2.28439	1.30269	0.475554	1.56833	1.65676	1.1917	0.802248	0.748027	0.427161	2.21072	-1.23035	-3.51851	-0.872182	-0.31369	0.499186	-0.311126	-1.76494	-0.043393	0.0357471	-0.4396	-1.0105	-1.11146	-1.91977	0.56403
RSC17-03_B	152.5	2006.9	23.3941	0.658419	0.23655	0.788312	1.07876	1.6942	1.11418	0.275214	1.05231	1.77112	2.51915	0.700503	0.636089	0.695041	4.0796	-1.0714	-2.54826	-0.811635	-0.359098	0.292133	-0.312489	-2.32985	-0.394914	0.356187	0.864464	-0.98201	-1.12117	-0.993304	0.703334
RSC17-03_C	172.5	2005.5	25.4554	1.37433	1.13948	1.1017	2.53815	6.93596	1.38654	0.699222	2.81262	3.91524	2.24852	1.21626	1.77066	1.83553	4.04179	-0.169379	-0.439734	-0.488381	0.715669	2.16599	-0.156613	-1.14428	0.863808	1.341	0.540868	-0.345659	0.196181	0.248095	1.31905
RSC17-03_D	193.5	2004.1	60.3645	1.43722	1.81875	1.16232	3.14284	9.31465	1.49878	0.981067	3.07262	6.32659	2.75733	1.37258	2.37914	3.08326	5.22666	-0.165682	0.17398	-0.471956	0.963104	2.53054	-0.105178	-0.716543	0.930505	1.97246	0.774305	-0.232077	0.561476	0.935489	1.6902
RSC17-04_A	285	1998	18.92	0.945937	1.21947	0.946205	1.95921	3.93346	1.39865	0.542724	1.79505	2.92861	1.75297	0.945122	1.21017	1.90081	3.48057	-0.841451	-0.47501	-0.841041	0.209009	1.21453	-0.277235	-1.64297	0.0827539	0.788951	0.0485381	-0.842694	-0.486051	0.165346	0.942642
RSC17-04_B	314	1996.1	11.1258	0.592405	0	0.86986	1.18589	1.72036	1.21875	0.404683	1.09671	1.68737	1.17528	0.740689	0.712355	0.387983	2.84289	-1.3883	n.a.	-0.834097	-0.386983	0.149756	-0.347549	-1.93809	-0.499773	0.121826	-0.399945	-1.06601	-1.12228	-1.99889	0.633232
RSC17-04_C	334		11.356	1.65468	1.06359	1.13111	2.55415	5.50668	1.53951	0.561676	2.19412	39.6962	2.76972	1.05922	1.48548	2.58366	1.50722	-1.27161	-1.90922	-1.82043	-0.645324	0.463018	-1.3757	-2.83035	-0.864521	3.31277	-0.528424	-1.91516	-1.42724	-0.628747	0.560028
RSC17-04_D	347	1993.9	86.3568	1.60906	2.40741	1.20228	3.89762	12.1424	1.17019	0.879904	2.84742	7.55265	4.26043	1.37093	2.53772	7.0149	5.78308	0.0370532	0.618323	-0.383384	1.31343	2.95282	-0.422417	-0.833743	0.860495	2.26782	1.44184	-0.194011	0.694372	2.16126	2.05222
RSC17-04_E	367	1992.6	15.4585	1.31451	0.634005	1.06936	2.6844	4.58835	1.21357	0.871138	2.20039	4.87746	1.86068	1.2058	1.22438	2.42955	3.31059	-0.24521	-1.29717	-0.542993	0.784862	1.55824	-0.360476	-0.838763	0.498022	1.64639	0.256092	-0.369743	-0.347688	0.640956	1.15536
RSC17-04_F	386.5		25.451	1.17617	1.33476	1.02609	2.32724	7.76238	1.18308	0.732599	2.01289	10.9395	8.01182	1.10638	2.05411	3.39012	3.91751	-0.51804	-0.33556	-0.714985	0.46648	2.20436	-0.509593	-1.20105	0.257127	2.69933	2.24999	-0.606292	0.286374	1.0092	1.44454
RSC17-04_G	409	1989.9	105.31	1.91058	11.3123	1.20904	3.21684	13.3344	1.06597	0.884343	2.96009	21.1608	6.37079	1.5262	8.65183	5.59488	6.13104	0.346551	2.91237	-0.31359	1.09819	3.14963	-0.495287	-0.764777	0.978184	3.81587	2.08402	0.0224893	2.52555	1.89665	2.91524
RSC17-04_H	419.5	1989.1	92.7743	6.20003	40.6798	1.2802	4.05979	99.4063	1.09076	2.70799	3.7326	27.5495	9.54913	1.82268	26.0602	29.5333	5.53009	1.62671	4.34067	-0.649197	1.01584	5.6297	-0.880232	0.431657	0.894613	3.77839	2.2498	-0.139504	3.69821	3.8787	4.33601
RSC17-05_A	447.5	1987.3	14.259	1.29999	0.37261	1.02585	2.39892	5.45103	1.41366	0.749319	1.97507	9.43095	3.96436	1.02429	3.00685	1.3122	2.50855	-0.946758	-2.74952	-1.28844	-0.0628728	1.12127	-0.825819	-1.74161	-0.343356	1.91215	0.661831	-1.29063	0.262994	-0.933271	0.76193
RSC17-05_B	467.5	1985.9	11.227	1.27494	0.850758	0.97117	2.24413	5.7039	1.47702	0.650367	1.86273	12.1265	4.70822	0.985	1.81282	3.12756	2.15491	-0.983555	-1.56717	-1.37619	-0.16783	1.17796	-0.771296	-1.95466	-0.436566	2.26611	0.901193	-1.35579	-0.475754	0.31105	0.818149
RSC17-05_C	487.5	1984.6	7.01796	1.04265	1.00538	1.04994	2.13377	4.1347	1.40619	0.735346	1.83549	7.46878	4.10052	0.968189	1.57719	1.75141	1.27107	-1.47973	-1.53225	-1.46968	-0.44658	0.507799	-1.0482	-1.98349	-0.663816	1.36089	0.495822	-1.58662	-0.882625	-0.73147	0.610558
RSC17-05_D	507.5	1983.3	5.18319	0.616874	0.540279	0.767169	1.32349	3.71079	1.13383	0.399659	1.04266	6.92308	7.42601	0.759327	0.85169	1.70101	1.39277	-1.67803	-1.8693	-1.36346	-0.576731	0.910651	-0.799878	-2.30424	-0.920812	1.81034	1.91151	-1.37828	-1.21268	-0.214682	0.670651
RSC17-05_E	534.5	1981.5	52.7946	2.48316	3.17414	1.09307	64.1981	154.367	1.15511	0.6547	2.61077	22.8003	13.4105	1.14079	8.50865	29.6509	4.93533	0.52519	0.879381	-0.6586	5.21747	6.48323	-0.578952	-1.39808	0.597488	3.72399	2.9583	-0.596954	2.30194	4.10302	3.75371
RSC17-05_F	541.5	1981	65.6218	1.68098	2.17361	1.06559	26.7458	61.8287	1.19231	0.54175	2.18544	15.9898	9.01731	0.995143	4.4665	10.2012	5.20001	-0.0867882	0.284003	-0.744433	3.90515	5.11411	-0.582336	-1.72039	0.291834	3.16299	2.33661	-0.843115	1.32305	2.51457	2.4842
RSC17-06_A	599	1977.2	6.94403	1.22206	0.873902	0.865708	4.7479	9.79545	0.950699	0.367363	1.62855	15.0035	3.42472	0.828272	1.64039	2.93198	1.8654	-0.641068	-1.12483	-1.13843	1.31691	2.36173	-1.00332	-2.3751	-0.226788	2.97685	0.845608	-1.2022	-0.216343	0.621497	1.01414
RSC17-06_B	610	1976.5	11.8713	1.10764	1.08527	0.936775	8.35956	18.7267	1.1353	0.382928	1.63771	9.80534	4.7698	0.925435	1.94136	8.61477	2.79398	-0.62793	-0.657367	-0.869644	2.28801	3.45161	-0.592351	-2.16027	-0.0637366	2.51815	1.47851	-0.887216	0.181646	2.33139	1.44311
RSC17-06_C	614	1976.2	8.90841	1.195	0.829317	0.969399	8.70314	21.5082	1.17116	0.348851	1.55685	7.90755	4.87814	0.890962	1.75364	3.14539	2.25821	-0.639953	-1.16696	-0.941797	2.22458	3.52986	-0.669021	-2.41628	-0.258332	2.08627	1.38937	-1.06352	-0.0866081	0.75628	1.17317
RSC17-06_D	637.5	1974.6	21.6283	2.65441	2.47706	1.06318	23.757	39.9097	1.46597	0.933085	2.31742	14.6047	19.5552	1.33914	4.49419	51.1913	2.94152	-0.0849361	-0.184702	-1.40495	3.07695	3.82534	-0.94147	-1.59325	-0.280812	2.37503	2.79615	-1.07202	0.674732	> 4	1.86014
RSC17-06_E	641.5	1974.3	9.97652	1.10312	0.874153	0.978123	7.83389	19.7414	1.17257	0.387602	1.65664	8.02767	4.67702	0.927188	1.75983	3.70487	2.41901	-0.757944	-1.09357	-0.93144	2.0702	3.40362	-0.669858	-2.26688	-0.171266	2.10545	1.32606	-1.00859	-0.0840886	0.989893	1.19241
RSC17-06_F	668.5	1972.6	33.1089	1.79189	2.42876	1.02666	34.5704	76.4607	1.2703	0.940115	2.16007	15.8243	16.3376	1.04934	5.26566	13.3413	3.85666	-0.351011	0.0877309	-1.15454	3.91897	5.06416	-0.847326	-1.28158	-0.0814113	2.79158	2.83763	-1.12301	1.20412	2.54534	2.17465
RSC17-06_G	700.5		8.91041	1.52486	1.76504	1.21368	2.89042	11.6496	1.98699	0.735555	2.57455	10.8758	12.5837	1.25252	1.85772	1.98445	1.12068	-1.42614	-1.21511	-1.75542	-0.503532	1.50739	-1.04423	-2.47791	-0.670494	1.40823	1.61867	-1.70998	-1.14128	-1.04607	0.636917
			EF														Igeo														MPI
			Level	Value	Enrichment												Class	Value	Contamination												Class	Polluted
			I	< 1	none												0	< 0	none												< 0	No
			II	1 - 3	minor												1	0 - 1	none to moderate												> 1	Yes
			III	3 - 5	moderate												2	1 - 2	moderate
			IV	5 - 10	moderatly severe												3	2 - 3	moderate to strong
			V	10 - 25	severe												4	3 - 4	strong
			VI	25 - 50	very severe												5	4 - 5	strong to extreme
			VII	> 50	extremely severe												6	> 5	extreme
